# Supplementary material for: Gender and Social Connections as Determinants of Hypertension: A Systematic Review of Longitudinal Studies
Source: Rev Cardiovasc Med. 2024 Nov 22;25(11):424. doi: 10.31083/j.rcm2511424 (PMC11607512; doi:10.31083/j.rcm2511424)
Supplement: Supplementary file 1 [file 2153-8174-25-11-424-s1.zip]

Archive with 2 entries (2 files):
- PRISMA_2020_checklist R1 aic.docx
- Supplementary Material-V2.docx
